# Supplementary material for: Recovery of Gallium-68 and Zinc from HNO3-Based Solution by Liquid–Liquid Extraction with Arylamino Phosphonates
Source: Molecules. 2022 Dec 1;27(23):8377. doi: 10.3390/molecules27238377 (PMC9735965; doi:10.3390/molecules27238377)
Supplement: Supplementary file 1 [file molecules-27-08377-s001.zip]

Archive with 1 entries (1 files):
- molecules-2014434-supplementary.pdf
